# Supplementary material for: Ti3AlC2/Pd Composites for Efficient Hydrogen Production from Alkaline Formaldehyde Solutions
Source: Nanomaterials (Basel). 2022 Mar 2;12(5):843. doi: 10.3390/nano12050843 (PMC8912652; doi:10.3390/nano12050843)
Supplement: Supplementary file 1 [file nanomaterials-12-00843-s001.zip]

Archive with 2 entries (2 files):
- nanomaterials-1617754-SI-Additional figures and tables.pdf
- Vedio S1-hydrogen bubbling.MP4
